# Supplementary material for: Nutritional Intake after Liver Transplant: Systematic Review and Meta-Analysis
Source: Nutrients. 2023 May 26;15(11):2487. doi: 10.3390/nu15112487 (PMC10255417; doi:10.3390/nu15112487)
Supplement: Supplementary file 1 [file nutrients-15-02487-s001.zip]

Archive with 1 entries (1 files):
- nutrients-2418022-supplementary.pdf
